# Supplementary material for: Post-EVAR Endoleaks: A Morphovolumetric Approach to Prediction, Surveillance, and Management
Source: J Clin Med. 2026 Jun 2;15(11):4300. doi: 10.3390/jcm15114300 (PMC13257662; doi:10.3390/jcm15114300)
Supplement: Supplementary file 1 [file jcm-15-04300-s001.zip]

Archive with 1 entries (1 files):
- jcm-4331996-supplementary.pdf
